# Supplementary material for: Histone Deacetylase Inhibition Enhances Tissue Plasminogen Activator Release Capacity in Atherosclerotic Man
Source: PLoS One. 2015 Mar 25;10(3):e0121196. doi: 10.1371/journal.pone.0121196 (PMC4373842; doi:10.1371/journal.pone.0121196)
Supplement: S1 Dataset — (XLS) [file pone.0121196.s004.xls]

## Sheet: tPA-FLUX
		tPA-FLUX
			Grouped measurements
			Ctrl-1																			Ctrl-2																		Ctrl-1, n=16						Ctrl-2, n=15
																																	missing
		Pat.no	1	7	11	14	15	21	22	23	24	3	5	6	9	10	13	16				1	7	11	14	15	21	22	23	24	3	5	6	9	10	13	16			n	mean	SD	SEM	95%CI		n	mean	SD	SEM
		AUC_baseline	0.709817	0.868231	0.446196	1.18224	1.12464	0.443356	0.784118	0.878418	5.75155	1.16915	0.157848	1.69589	3.30285	2.33517	3.06374	5.52782				0.622223	3.00375	1.15584	3.41485	1.65033	0.202044	0.738381	4.57992	2.0422	1.83562	1.70003		1.88373	3.01255	2.31166	4.57707			16	1.84006	1.73555	0.433889	0.924812		15	2.18201	1.32616	0.342413
		AUC_tPA 1.5	3.29957	0.518419	0.184368	20.797	8.60646	3.12541	7.59753	11.3884	10.6665	4.26159	3.64429	0.862382	6.34427	11.8608	12.3438	17.1205				3.98017	3.12532	1.22221	5.03392	4.94728	1.78222	7.39335	7.97668	17.1071	5.98311	4.15689		0.452158	4.89315	2.4126	13.0925			16	7.66383	6.04199	1.5105	3.21955		15	5.57058	4.47234	1.15475
		AUC_tPA 3	6.8649	3.925	5.59728	22.9124	24.3852	4.75359	10.431	15.1505	37.0727	9.92464	10.6953	7.56689	11.2994	20.8026	26.8636	34.6129				5.64513	4.16579	3.34289	16.8775	13.3586	2.11697	8.11541	10.2835	25.4055	12.2116	13.4455		4.64983	11.6855	8.3148	26.9282			16	15.8036	10.6552	2.66381	5.67778		15	11.1031	7.45645	1.92525
		AUC_tPA 6	11.4364	6.11187	6.77758	32.047	24.569	6.21564	22.7127	8.5596	28.9237	15.1667	17.0413	12.7464	14.7905	15.8452	20.3858	11.7811				6.41107	14.6604	8.70647	16.795	8.93868	3.46314	12.8943	2.90686	13.8631	9.26576	21.2668		5.2516	13.7218	2.88201	16.0081			16	15.9444	7.95236	1.98809	4.23751		15	10.469	5.65218	1.45939
		AUC_tPA 9	12.77	12.8231	4.18667	26.8041	21.7226	5.85119	20.1047	18.5832	15.0884	11.6347	21.6449	12.3154	14.8281	11.5659	22.6044	1.04964				7.8097	17.9382	9.0803	20.0855	3.77872	6.64177	14.7286	1.38557	17.2623	6.20892	16.2122		6.68727	9.55726	-0.00575535	5.61022			16	14.5986	7.10936	1.77734	3.78831		15	9.53205	6.26727	1.6182
		AUC_tPA 12	8.81814	12.3099	12.5307	31.0515	22.9048	6.09113	23.4166	11.7053	22.3101	18.7342	18.0654	21.5991	15.5188	15.2492	21.2246	23.8744				8.57836	20.3657	11.8274	15.8108	6.19953	4.1104	12.6667	2.93899	1.66083	12.4472	15.9206		8.96265	11.2357	11.627	14.5362			16	17.8378	6.54249	1.63562	3.48625		15	10.5925	5.23599	1.35193
		AUC_tPA 15	14.7555	12.8652	11.5162	30.1888	15.2896	7.10981	20.41	19.3272	24.3615	18.482	29.2314	20.2457	17.6612	18.2684	16.1499	19.9142				7.31231	24.8454	13.8914	16.18	5.94648	2.39274	16.0714	7.38076	15.3131	11.386	17.3085		10.3666	16.2337	-0.452225	7.74413			16	18.486	5.97994	1.49498	3.18648		15	11.4613	6.5674	1.6957
		AUC_tPA 18	9.59319	13.1292	10.1099	31.8596	28.269	6.09895	23.2883	9.34874	10.9585	19.8778	31.8265	22.6757	17.4958	14.9298	12.3888	17.9495				6.34141	16.2295	9.65972	22.6522	6.67575	7.29172	17.085	9.12899	10.578	11.8829	20.0483		11.0907	11.3543	2.8428	8.93606			16	17.4874	8.17209	2.04302	4.3546		15	11.4532	5.41348	1.39775
			VPA-1																			VPA-2																		VPA-1, n=15						VPA-2, n=15
				missing																						missing
		Pat.no	1	7	11	14	15	21	22	23	24	3	5	6	9	10	13	16				1	7	11	14	15	21	22	23	24	3	5	6	9	10	13	16			n	mean	SD	SEM	95%CI		n	mean	SD	SEM
		AUC_baseline	5.37083		1.8736	4.35651	1.59512	1.47687	1.35134	7.6947	1.3458	0.910362	2.84375	2.33298	1.47895	1.04245	1.24367	0.915948				2.17308	6.32112	1.68218	2.78839		1.32764	2.63744	3.16698	2.46179	1.07703	2.80526	3.074	1.85576	1.99487	3.40742	1.37604			15	2.38886	1.95165	0.503913	1.08079		15	2.54327	1.26705	0.32715
		AUC_tPA 1.5	9.57577		3.34716	5.85767	9.39865	5.35341	3.79052	9.12746	1.49362	6.25862	7.31318	8.90534	1.6038	2.53004	8.80965	7.47288				4.58805	10.7971	1.32767	6.77949		0.90668	7.09852	3.82394	-3.84135	3.65356	7.68778	3.67523	2.00863	4.15191	20.455	8.83479			15	6.05585	2.90811	0.750871	1.61046		15	5.46313	5.48989	1.41748
		AUC_tPA 3	20.9245		0.893493	15.2291	11.7706	10.1218	5.7945	19.8679	30.8243	8.69535	13.3463	15.3712	2.803	4.50706	14.165	16.0912				8.90347	16.0421	3.45197	13.5961		6.05454	12.1554	10.6083	10.7681	6.58336	15.0071	13.7261	4.455	7.71717	21.1428	10.2466			15	12.6937	7.79564	2.01283	4.31708		15	10.6972	4.76752	1.23097
		AUC_tPA 6	18.58		1.43606	13.1303	21.2142	28.5181	8.60511	25.7829	14.6221	10.0501	23.7965	17.3109	4.99208	4.78224	25.6782	14.0351				12.0171	10.2816	3.2314	12.486		12.7887	15.9996	11.3394	0.569261	12.1988	19.43	24.7755	4.24418	7.18934	20.6046	14.9117			15	15.5023	8.4596	2.18426	4.68477		15	12.1378	6.6105	1.70682
		AUC_tPA 9	20.0601		1.25616	13.9435	14.3442	30.8968	8.57628	20.7311	10.0475	7.98409	25.8817	16.5536	3.81878	8.78142	31.2299	14.5537				12.5108	24.4377	0.673596	13.1882		15.6322	16.4906	9.14836	3.8015	13.4812	12.4816	24.8478	8.51145	6.18438	26.3067	23.1527			15	15.2439	9.11765	2.35417	5.04919		15	14.0566	7.89425	2.03829
		AUC_tPA 12	22.9139		2.6758	15.6568	18.5476	23.9901	48.7232	24.6473	11.6798	7.88066	18.5589	34.2325	5.72173	5.96145	32.6464	16.6924				15.1698	37.9534	2.00685	9.5378		13.2782	17.9329	11.7412	5.34577	11.7107	17.1774	38.233	4.6061	6.17508	20.1888	24.9545			15	19.3686	12.4749	3.221	6.90835		15	15.7341	11.0198	2.84531
		AUC_tPA 15	33.4984		3.01899	17.2681	13.971	22.8424	31.7605	26.2243	20.3523	15.3607	14.487	41.9029	7.57296	8.46084	41.8911	21.3928				18.8275	24.9039	1.85116	4.37685		8.32391	18.033	11.1362	5.82245	26.5199	15.0046	38.2444	8.07505	9.46329	62.2328	28.1829			15	21.3336	11.8724	3.06544	6.57471		15	18.7332	15.8085	4.08173
		AUC_tPA 18	32.228		2.88739	15.775	16.9656	26.5247	28.9305	25.2485	32.3857	13.9309	25.6789	44.959	6.44512	6.12595	63.7901	19.1226				18.4658	29.1291	1.85394	20.4103		11.3553	23.6105	11.2238	4.24412	21.3048	17.6174	23.4302	6.35877	7.47421	35.1667	21.0474			15	24.0665	15.8368	4.08904	8.77012		15	16.8462	9.53277	2.46135
																																					0.5
																				paired T-test					paired T-test											X-axis1	X-axis2
																				Ctr-1 vs. Ctr-2					VPA-1 vs. VPA-2											0	0.5		FLUX_baseline
																			FLUX_0	0.474609				FLUX_0	0.726627											1.5	2		FLUX_tPA 1.5
																			FLUX_1.5	0.0965587				FLUX_1.5	0.566446											3	3.5		FLUX_tPA 3
																			FLUX_3	0.00338598	#			FLUX_3	0.241175											6	6.5		FLUX_tPA 6
																			FLUX_6	0.0170893	#			FLUX_6	0.189071											9	9.5		FLUX_tPA 9
																			FLUX_9	0.033155	#			FLUX_9	0.380327											12	12.5		FLUX_tPA 12
																			FLUX_12	0.00235148	#			FLUX_12	0.0636181											15	15.5		FLUX_tPA 15
																			FLUX_15	0.00214442	#			FLUX_15	0.256241											18	18.5		FLUX_tPA 18
																			FLUX_18	0.00354127	#			FLUX_18	0.0177269	#
[truncated: 1 more columns]

## Sheet: AUC
		AUC (Area und curve)
			Grouped measurements
			Ctrl-1																		Ctrl-2																		Ctrl-1, n=16						Ctrl-2, n=15
																																missing							Ctrl-1
		Pat.no	1	7	11	14	15	21	22	23	24	3	5	6	9	10	13	16			1	7	11	14	15	21	22	23	24	3	5	6	9	10	13	16			n	mean	SD	SEM	95%CI		n	mean	SD	SEM	95%CI
		AUC_1.5	1.94231	0.262359	0.196371	14.7111	5.61136	2.01154	5.11006	7.88248	3.68622	2.31933	2.61483	0.62513	2.28107	7.1442	6.96002	8.69454			2.51846	0.091178	0.0497741	1.2143	2.47271	1.18513	4.99123	2.54757	11.2986	3.11062	1.84265		1.07368	1.41045	0.0757075	6.38658			16	4.50331	3.88223	0.970556	2.06869		15	2.68458	2.96782	0.766289	1.64353
		AUC_3	8.50094	2.8173	4.25605	45.7198	28.6681	7.25576	17.4553	26.469	30.8633	11.2053	13.1328	5.65351	10.5595	28.139	31.77	39.2029			8.8041	1.05388	1.73983	12.5256	13.7266	3.80646	15.5152	9.3728	40.1197	14.0033	12.4944		4.22194	9.3256	4.65377	29.5365			16	19.4793	13.4892	3.3723	7.18789		15	12.06	10.5188	2.71593	5.8251
		AUC_6	33.8234	15.2679	21.4798	124.612	98.7256	22.3795	64.8185	59.399	112.603	45.3349	54.2643	31.0359	39.7858	76.1052	93.4529	92.2105			25.0217	20.282	16.3463	52.7898	42.2215	11.5705	44.8147	20.4377	92.8961	40.7125	59.4629		13.4229	38.3988	14.514	80.2097			16	61.5812	34.5657	8.64144	18.4188		15	38.2067	24.8705	6.42154	13.7728
		AUC_9	68.0035	41.0657	36.5875	209.342	164.789	39.1497	126.692	97.4779	161.367	82.0295	111.82	63.541	74.3052	110.216	148.747	108.308			44.4862	60.1686	39.559	97.8661	56.3466	26.1217	84.034	22.7196	133.458	58.4177	110.581		25.68	64.2797	18.8457	98.906			16	102.715	50.1616	12.5404	26.7292		15	62.7647	35.3218	9.12005	19.5606
		AUC_12	98.2563	76.1605	60.325	292.579	228.356	55.7331	189.622	140.276	200.21	124.075	170.912	109.325	109.917	143.434	205.299	142.545			67.2017	108.613	67.453	141.466	66.363	41.6438	122.912	25.0497	156.86	80.895	153.681		43.5037	86.4316	36.2948	115.394			16	146.689	64.8399	16.21	34.5508		15	87.5841	43.4632	11.2221	24.0691
		AUC_15	131.487	111.318	95.0567	380.893	282.274	74.2045	253.009	184.189	252.963	176.392	241.384	167.004	149.779	186.704	252.17	191.644			89.171	167.418	102.564	179.208	79.6311	50.7924	163.804	31.7124	177.338	111.138	198.424		66.8463	118.598	54.4135	135.084			16	195.655	78.8666	19.7167	42.0251		15	115.076	53.2183	13.7409	29.4713
		AUC_18	165.881	147.705	126.157	470.418	344.238	92.6875	316.205	224.568	288.688	230.425	332.497	226.299	192.605	229.496	285.786	231.856			107.785	220.019	134.423	227.211	93.6134	64.713	211.323	42.7373	210.048	140.535	249.359		93.381	150.942	59.3561	146.373			16	244.095	94.5633	23.6408	50.3892		15	143.455	67.0657	17.3163	37.1398
			VPA-1		försökstillfälle 1 efter VPA																VPA-2																		VPA-1, n=15						VPA-2, n=15
				missing																					missing
		Pat.no	1	7	11	14	15	21	22	23	24	3	5	6	9	10	13	16			1	7	11	14	15	21	22	23	24	3	5	6	9	10	13	16			n	mean	SD	SEM	95%CI		n	mean	SD	SEM	95%CI
		AUC_1.5	3.15371		1.10517	1.12588	5.85265	2.9074	1.82938	1.07458	0.110868	4.01119	3.35208	4.92927	0.093636	1.1157	5.67449	4.9177			1.81123	3.35696	0.265885	2.99332		0.315722	3.34581	0.492719	4.72736	1.9324	3.66189	0.450919	0.114649	1.61778	12.7857	5.59406			15	2.75025	1.9903	0.513893	1.10219		15	2.89776	3.23215	0.834537	1.7899
		AUC_3	17.9727		2.94542	10.4062	19.3369	12.2985	6.99114	11.2791	22.3306	13.8611	14.5811	19.6372	1.18031	4.82985	21.04	21.2169			8.67024	14.0047	1.85911	14.0924		4.17662	13.8301	6.56642	15.6844	7.99454	16.4752	8.89088	2.17873	7.52728	38.8729	17.841			15	13.3271	6.9879	1.80427	3.86977		15	11.911	9.05669	2.33843	5.01543
		AUC_6	61.1169		3.75927	39.8758	64.0287	65.8277	24.5366	56.6712	86.4627	39.2482	61.764	61.6614	8.43607	15.6365	77.0739	63.6585			33.5318	34.5268	6.83759	44.8504		28.4586	48.1504	29.987	30.9826	32.9366	59.7151	57.4212	9.66021	23.9024	91.2719	51.4504			15	48.6505	25.3893	6.5555	14.0601		15	38.9122	21.1122	5.45115	11.6915
		AUC_9	102.964		4.02911	67.4169	112.581	150.52	46.2546	103.358	119.43	63.5684	127.75	105.459	17.2155	32.8546	158.705	103.794			63.8043	67.6424	10.6743	74.9965		67.1071	88.9735	51.2177	35.831	68.2255	99.1667	122.634	23.2264	37.9784	151.417	104.419			15	87.7267	47.0249	12.1418	26.0415		15	71.1542	37.8982	9.78527	20.9873
		AUC_12	151.313		6.15855	98.7478	157.133	228.419	128.15	148.342	147.983	84.6345	185.88	174.639	27.0894	51.8416	250.788	147.915			98.8059	142.266	12.6742	100.72		106.49	132.696	73.051	42.1665	102.782	135.239	208.033	37.3354	50.533	210.938	172.452			15	132.602	68.9385	17.7998	38.1769		15	108.412	59.9916	15.4898	33.2222
		AUC_15	219.819		9.07993	135.066	201.126	294.237	244.821	201.565	191.994	116.765	226.917	281.843	42.5946	70.3476	358.864	202.295			143.283	217.588	13.4146	113.227		134.91	178.733	97.8661	51.5335	156.897	175.097	313.528	50.7899	68.0059	324.348	248.029			15	186.489	96.5324	24.9245	53.4578		15	152.483	93.3453	24.1017	51.6929
		AUC_18	302.296		12.3187	171.561	242.745	363.857	331.804	255.69	267.064	157.972	278.635	405.137	59.1849	89.1005	513.655	260.32			192.704	279.675	13.9257	142.043		160.446	233.286	121.905	59.248	225.403	215.614	396.817	66.8733	87.4276	460.225	317.747			15	247.423	133.788	34.5438	74.0891		15	198.223	126.638	32.6979	70.13
																																					0.5
																																				X-axel1	X-axel2	X-axel3
																																				0	0.5	1
																																				1.5	2	2.5		AUC_1.5
																																				3	3.5	4		AUC_3
																																				6	6.5	7		AUC_6
																																				9	9.5	10		AUC_9
																																				12	12.5	13		AUC_12
																																				15	15.5	16		AUC_15
																																				18	18.5	19		AUC_18
				paired T-test								paired T-test
				Ctr-1 vs. Ctr-2								Vpa-1 vs. Vpa-2
			AUC_1.5	0.105752								0.673546
			AUC_3	0.0152926	#							0.585985
			AUC_6	0.0022506	#							0.172388
			AUC_9	0.00253905	#							0.171793
			AUC_12	0.00169461	#							0.0844164
			AUC_15	0.000939275	#							0.0505006
			AUC_18	0.000681967	#							0.0321974	#

## Sheet: AUC Ratio
		AUC-Ratio
			Grouped measurements
			Ctr-1																		Ctr-2																		Ctr-1, n=16						Ctr-2, n=15
																																missing
		Nr	1	7	11	14	15	21	22	23	24	3	5	6	9	10	13	16			1	7	11	14	15	21	22	23	24	3	5	6	9	10	13	16			n	mean	SD	SEM	95%CI		n	mean	SD	SEM	95%CI
1.5	AUC	AUC_1.5	1.94231	0.262359	0.196371	14.7111	5.61136	2.01154	5.11006	7.88248	3.68622	2.31933	2.61483	0.62513	2.28107	7.1442	6.96002	8.69454			2.51846	0.091178	0.0497741	1.2143	2.47271	1.18513	4.99123	2.54757	11.2986	3.11062	1.84265		1.07368	1.41045	0.0757075	6.38658			16	4.50331	3.88223	0.970556	2.06869		15	2.68458	2.96782	0.766289	1.64353
3	AUC	AUC_3	8.50094	2.8173	4.25605	45.7198	28.6681	7.25576	17.4553	26.469	30.8633	11.2053	13.1328	5.65351	10.5595	28.139	31.77	39.2029			8.8041	1.05388	1.73983	12.5256	13.7266	3.80646	15.5152	9.3728	40.1197	14.0033	12.4944		4.22194	9.3256	4.65377	29.5365			16	19.4793	13.4892	3.3723	7.18789		15	12.06	10.5188	2.71593	5.8251
6	AUC	AUC_6	33.8234	15.2679	21.4798	124.612	98.7256	22.3795	64.8185	59.399	112.603	45.3349	54.2643	31.0359	39.7858	76.1052	93.4529	92.2105			25.0217	20.282	16.3463	52.7898	42.2215	11.5705	44.8147	20.4377	92.8961	40.7125	59.4629		13.4229	38.3988	14.514	80.2097			16	61.5812	34.5657	8.64144	18.4188		15	38.2067	24.8705	6.42154	13.7728
9	AUC	AUC_9	68.0035	41.0657	36.5875	209.342	164.789	39.1497	126.692	97.4779	161.367	82.0295	111.82	63.541	74.3052	110.216	148.747	108.308			44.4862	60.1686	39.559	97.8661	56.3466	26.1217	84.034	22.7196	133.458	58.4177	110.581		25.68	64.2797	18.8457	98.906			16	102.715	50.1616	12.5404	26.7292		15	62.7647	35.3218	9.12005	19.5606
12	AUC	AUC_12	98.2563	76.1605	60.325	292.579	228.356	55.7331	189.622	140.276	200.21	124.075	170.912	109.325	109.917	143.434	205.299	142.545			67.2017	108.613	67.453	141.466	66.363	41.6438	122.912	25.0497	156.86	80.895	153.681		43.5037	86.4316	36.2948	115.394			16	146.689	64.8399	16.21	34.5508		15	87.5841	43.4632	11.2221	24.0691
15	AUC	AUC_15	131.487	111.318	95.0567	380.893	282.274	74.2045	253.009	184.189	252.963	176.392	241.384	167.004	149.779	186.704	252.17	191.644			89.171	167.418	102.564	179.208	79.6311	50.7924	163.804	31.7124	177.338	111.138	198.424		66.8463	118.598	54.4135	135.084			16	195.655	78.8666	19.7167	42.0251		15	115.076	53.2183	13.7409	29.4713
18	AUC	AUC_18	165.881	147.705	126.157	470.418	344.238	92.6875	316.205	224.568	288.688	230.425	332.497	226.299	192.605	229.496	285.786	231.856			107.785	220.019	134.423	227.211	93.6134	64.713	211.323	42.7373	210.048	140.535	249.359		93.381	150.942	59.3561	146.373			16	244.095	94.5633	23.6408	50.3892		15	143.455	67.0657	17.3163	37.1398
			VPA-1																		VPA-2																		VPA-1, n=15						VPA-2, n=15
				missing																					missing
		Nr	1	7	11	14	15	21	22	23	24	3	5	6	9	10	13	16			1	7	11	14	15	21	22	23	24	3	5	6	9	10	13	16			n	mean	SD	SEM	95%CI		n	mean	SD	SEM	95%CI
1.5	AUC	AUC_1.5	3.15371		1.10517	1.12588	5.85265	2.9074	1.82938	1.07458	0.110868	4.01119	3.35208	4.92927	0.093636	1.1157	5.67449	4.9177			1.81123	3.35696	0.265885	2.99332		0.315722	3.34581	0.492719	4.72736	1.9324	3.66189	0.450919	0.114649	1.61778	12.7857	5.59406			15	2.75025	1.9903	0.513893	1.10219		15	2.89776	3.23215	0.834537	1.7899
3	AUC	AUC_3	17.9727		2.94542	10.4062	19.3369	12.2985	6.99114	11.2791	22.3306	13.8611	14.5811	19.6372	1.18031	4.82985	21.04	21.2169			8.67024	14.0047	1.85911	14.0924		4.17662	13.8301	6.56642	15.6844	7.99454	16.4752	8.89088	2.17873	7.52728	38.8729	17.841			15	13.3271	6.9879	1.80427	3.86977		15	11.911	9.05669	2.33843	5.01543
6	AUC	AUC_6	61.1169		3.75927	39.8758	64.0287	65.8277	24.5366	56.6712	86.4627	39.2482	61.764	61.6614	8.43607	15.6365	77.0739	63.6585			33.5318	34.5268	6.83759	44.8504		28.4586	48.1504	29.987	30.9826	32.9366	59.7151	57.4212	9.66021	23.9024	91.2719	51.4504			15	48.6505	25.3893	6.5555	14.0601		15	38.9122	21.1122	5.45115	11.6915
9	AUC	AUC_9	102.964		4.02911	67.4169	112.581	150.52	46.2546	103.358	119.43	63.5684	127.75	105.459	17.2155	32.8546	158.705	103.794			63.8043	67.6424	10.6743	74.9965		67.1071	88.9735	51.2177	35.831	68.2255	99.1667	122.634	23.2264	37.9784	151.417	104.419			15	87.7267	47.0249	12.1418	26.0415		15	71.1542	37.8982	9.78527	20.9873
12	AUC	AUC_12	151.313		6.15855	98.7478	157.133	228.419	128.15	148.342	147.983	84.6345	185.88	174.639	27.0894	51.8416	250.788	147.915			98.8059	142.266	12.6742	100.72		106.49	132.696	73.051	42.1665	102.782	135.239	208.033	37.3354	50.533	210.938	172.452			15	132.602	68.9385	17.7998	38.1769		15	108.412	59.9916	15.4898	33.2222
15	AUC	AUC_15	219.819		9.07993	135.066	201.126	294.237	244.821	201.565	191.994	116.765	226.917	281.843	42.5946	70.3476	358.864	202.295			143.283	217.588	13.4146	113.227		134.91	178.733	97.8661	51.5335	156.897	175.097	313.528	50.7899	68.0059	324.348	248.029			15	186.489	96.5324	24.9245	53.4578		15	152.483	93.3453	24.1017	51.6929
18	AUC	AUC_18	302.296		12.3187	171.561	242.745	363.857	331.804	255.69	267.064	157.972	278.635	405.137	59.1849	89.1005	513.655	260.32			192.704	279.675	13.9257	142.043		160.446	233.286	121.905	59.248	225.403	215.614	396.817	66.8733	87.4276	460.225	317.747			15	247.423	133.788	34.5438	74.0891		15	198.223	126.638	32.6979	70.13
			Ratio (Ctr-2 / Ctrl-1) (%)																		Ratio (Vpa-2 / Vpa-1) (%)																		Ratio (Ctr-2 / Ctrl-1) (%), n=13						Ratio (Vpa-2 / Vpa-1) (%), n=13
				missing			missing							missing											missing							missing
		Nr	1	7	11	14	15	21	22	23	24	3	5	6	9	10	13	16			1	7	11	14	15	21	22	23	24	3	5	6	9	10	13	16												SEM	95%CI
1.5	AUC	AUC_1.5	129.663		25.347	8.25434		58.9165	97.6745	32.3194	306.51	134.117	70.469		47.0692	19.7426	1.08775	73.455			57.4316		24.0583	265.866		10.8592	182.893	45.8524		48.1752	109.242		122.441	145.002	225.319	113.754			13	77.2789	81.0589	22.4817	48.9834		12	112.575	80.9807	23.3771	51.4527
3	AUC	AUC_3	103.566		40.8789	27.3964		52.4612	88.8854	35.4104	129.992	124.97	95.1392		39.9822	33.1412	14.6483	75.3426			48.2413		63.1185	135.423		33.9604	197.824	58.2178	70.2373	57.676	112.99		184.59	155.849	184.757	84.089			13	66.2934	38.8121	10.7646	23.4539		13	106.69	58.4138	16.2011	35.2991
6	AUC	AUC_6	73.9776		76.1012	42.3633		51.7012	69.1387	34.4075	82.4985	89.804	109.58		33.7378	50.455	15.5308	86.9854			54.865		181.886	112.475		43.2319	196.24	52.914	35.8335	83.9187	96.6827		114.511	152.863	118.421	80.8225			13	62.7909	27.097	7.51536	16.3746		13	101.897	51.3585	14.2443	31.0356
9	AUC	AUC_9	65.4175		108.121	46.7494		66.7227	66.3292	23.3074	82.7046	71.2154	98.8923		34.5601	58.3214	12.6696	91.3194			61.9673		264.93	111.243		44.5836	192.356	49.5536	30.0017	107.326	77.6256		134.915	115.595	95.4076	100.602			13	63.5639	28.5949	7.93081	17.2798		13	106.624	64.0882	17.7749	38.7281
12	AUC	AUC_12	68.3943		111.816	48.3514		74.7201	64.8194	17.8575	78.3477	65.1982	89.918		39.5786	60.259	17.679	80.9531			65.299		205.798	101.998		46.6203	103.548	49.2452	28.4941	121.443	72.7565		137.823	97.4758	84.1098	116.588			13	62.9148	26.9296	7.46893	16.2734		13	94.7075	46.3276	12.849	27.9955
15	AUC	AUC_15	67.8172		107.897	47.0494		68.4493	64.7421	17.2173	70.1046	63.0061	82.2028		44.6301	63.5218	21.5782	70.4867			65.1821		147.74	83.8313		45.8508	73.0054	48.5532	26.8412	134.37	77.1633		119.24	96.6712	90.382	122.608			13	60.6695	23.945	6.64114	14.4698		13	87.0337	36.4173	10.1003	22.0068
18	AUC	AUC_18	64.9773		106.552	48.2998		69.8184	66.8312	19.0309	72.7597	60.9894	74.996		48.4831	65.7712	20.7694	63.1308			63.7466		113.046	82.7944		44.0958	70.3083	47.6769	22.185	142.686	77.3823		112.991	98.1225	89.5982	122.06			13	60.1853	22.8278	6.33128	13.7947		13	83.5917	34.3766	9.53435	20.7736
																						0.5
										AUC											X-axix1	X-axix2	X-axix3
									r	Ratio (Vpa-2/Vpa-1) *100 (%)											0	0.5	1
									p	Ratio (Ctr-2/Ctr-1) *100 (%)											1.5	2	2.5		AUC_1.5
																					3	3.5	4		AUC_3
										Ctr2/Ctr1 (%)		Vpa2/Vpa1 (%)			paired T-test						6	6.5	7		AUC_6
										mean	95%CI	mean	95%CI		Ctr vs VPA						9	9.5	10		AUC_9
									AUC_3	66.2934	23.4539	106.69	35.2991		0.099995						12	12.5	13		AUC_12
									AUC_6	62.7909	16.3746	101.897	31.0356		0.0366652	#					15	15.5	16		AUC_15
									AUC_9	63.5639	17.2798	106.624	38.7281		0.0282699	#					18	18.5	19		AUC_18
									AUC_12	62.9148	16.2734	94.7075	27.9955		0.02613	#
									AUC_15	60.6695	14.4698	87.0337	22.0068		0.0251188	#
									AUC_18	60.1853	13.7947	83.5917	20.7736		0.0514013
